# Supplementary material for: A Facile Synthesis of 2-Oxazolines via Dehydrative Cyclization Promoted by Triflic Acid
Source: Molecules. 2022 Dec 19;27(24):9042. doi: 10.3390/molecules27249042 (PMC9781752; doi:10.3390/molecules27249042)
Supplement: Supplementary file 1 [file molecules-27-09042-s001.zip]

Archive with 1 entries (1 files):
- molecules-2030271-supplementary.pdf
